# Supplementary material for: Data Mining for Identification of Targets and Repurposed Drugs to Eliminate Persistent Chronic Myeloid Leukaemia Stem Cells: Targeting RAS/RAF Signalling
Source: Oncol Res. 2026 Apr 22;34(5):14. doi: 10.32604/or.2026.074734 (PMC13126564; doi:10.32604/or.2026.074734)
Supplement: Supplementary file 1 [file OncolRes-34-74734-s001.xlsx]

## Sheet: CML vs Normal
No	GeneName	baseMean	log2FoldChange	lfcSE	stat	pvalue	padj	False dicovery rate	Gene Expression
1	TSC2	64.7253	2.02359	0.221143	9.15062	5.66065e-20	6.08664e-18	Significant	upregulated
2	BRAF	123.225	1.78657	0.241522	7.39716	1.39131e-13	6.0872e-12	Significant	upregulated
3	PAK2	130.529	1.28864	0.299019	4.30955	1.63587e-05	0.000134081983478656	Significant	upregulated
4	PPP2CA	366.492	1.13958	0.27258	4.18071	2.90602e-05	0.000223374	Significant	upregulated
5	PAK4	10.0883	1.07583	0.302898	3.55179	0.000382616	0.00209432	Significant	upregulated
6	MEF2D	8.49724	2.39643	0.713869	3.35696	0.000788037	0.00388349	Significant	upregulated
7	ELK1	3.28037	3.57434	1.16859	3.05867	0.00222324	0.00942272	Significant	upregulated
8	AKT1	42.8515	1.3865	0.468421	2.95994	0.00307697	0.0124465	Significant	upregulated
9	MEF2A	32.1172	1.22051	0.443107	2.75443	0.00587953	0.0215191	Significant	upregulated
10	JAK2	43.8101	1.49419	0.561091	2.66301	0.0077445	0.0270844	Significant	upregulated
11	MAPK1	95.3708	1.16329	0.454295	2.56066	0.0104474	0.0347008	Significant	upregulated
12	CDC25A	1.72237	3.44166	1.35572	2.53863	0.0111288	0.0366317	Significant	upregulated
13	FOSL1	16.0091358420598	1.9415061259769	0.739980394544951	2.623726439632	0.00869736097937185	0,0297659007659423	Significant	upregulated
14	MKNK2	24.4816896250676	2.06164112521764	0.493163701779998	4.18043971560856	2.90945938905461e-05	0,000223547965653966	Significant	upregulated
15	MKNK1	96.9605257129502	1.87837003348293	0.256783555198872	7.31499348557651	2.57393878347813e-13	1086.19	not Significant	upregulated
16	ELK4	82.6215740333364	3.00000465104309	0.372237043318203	8.05939308001265	7.66741725180911e-16	5.12022	not Significant	upregulated
17	DAPK3	1.37617	1.38517	1.39049	0.996178	0.319164	0.49941	Not Significant	upregulated
18	FOS	3111.45171225704	-1.76470463601194	0.237565962688097	-7.42827219877808	1.10025364740938e-13	486.977	not Significant	downregulated
19	JAK3	338.651	-0.709187	0.260923	-2.71799	0.00656798	0.0236164	Significant	not differentially expressed
20	DAPK2	15.3315	0.998425	0.183742	5.43385	5.51506e-08	8.04928e-07	Significant	not differentially expressed
21	AKT2	32.9526	0.855201	0.197537	4.32932	1.49571e-05	0.000123713	Significant	not differentially expressed
22	RPS6	7330.37	-0.17575	0.0605608	-2.90204	0.00370738	0.0145873	Significant	not differentially expressed
23	JAK1	293.729	0.918775	0.33435	2.74794	0.00599711	0.0218737	Significant	not differentially expressed
24	RAC1	144.696	0.486824	0.271725	1.7916	0.0731967	0.165685	Not Significant	not differentially expressed
25	ARAF	43.6016	0.951783	0.556222	1.71116	0.0870522	0.190319	Not Significant	not differentially expressed
26	AKT3	47.8865	-0.413088	0.24409	-1.69236	0.0905774	0.196032	Not Significant	not differentially expressed
27	MAPK3	12.0876	0.600826	0.38077	1.57792	0.114583	0.234766	Not Significant	not differentially expressed
28	PAK1	91.9225	0.600814	0.462211	1.29987	0.193646	0.348179	Not Significant	not differentially expressed
29	CSNK2A1	203.335	0.233613	0.20865	1.11964	0.262866	0.434465	Not Significant	not differentially expressed
30	DAPK1	219.766	-0.363152	0.345065	-1.05241	0.292609	0.469359	Not Significant	not differentially expressed
31	SRC	0.932424	0.762769	0.860446	0.886481	0.375359	0.559905	Not Significant	not differentially expressed
32	STAT3	174.621	0.164449	0.24821	0.662542	0.507624	0.682474	Not Significant	not differentially expressed
33	PAK3	2.32316	0.251683	0.456608	0.551201	0.581496	0.743502	Not Significant	not differentially expressed
34	RAF1	202.346	-0.10055	0.233505	-0.430612	0.66675	0.806405	Not Significant	not differentially expressed
35	MEF2C	352.811	0.0137814	0.2884	0.0477856	0.961887	0.982696	Not Significant	not differentially expressed
36	CDK4	240.45478440076	0.120999664232183	0.270740304458612	0.446921504628358	0.654931736489873	0,797585155418176	Not Significant	not differentially expressed
37	CDK6	802.987801392004	0.183007718355829	0.226390045042207	0.80837352332215	0.418875588991687	0,603576636106132	Not Significant	not differentially expressed
38	FOSB	182.584985038564	-0.580840141290563	0.377494119330251	-1.53867335025268	0.123884061497907	0,248971642917442	Not Significant	not differentially expressed
39	FOSL2	123.283154187342	-0.511538098834238	0.352739110681114	-1.45018820806826	0.147006042465295	0,283869622585176	Not Significant	not differentially expressed
40	LAMTOR3	231.244307296022	-0.251546701013413	0.321525463942524	-0.782353901084424	0.434006617759666	0,618218243335226	Not Significant	not differentially expressed
41	MAPT	2.01900446991681	0.17195924670955	0.313357739493914	0.548763362243014	0.583167856515207	0,744789333324213	Not Significant	not differentially expressed
42	DUSP6	305.978104115347	-0.232380498399728	0.375027006044585	-0.619636705235307	0.535496995490828	0,706766908334357	Not Significant	not differentially expressed
43	PLA2G4A	23.7165904364992	-0.0801219179845497	0.562617493189859	-0.14240921932641	0.88675678063711	0,941157393128489	Not Significant	not differentially expressed
44	RPS6KA3	130.650902598871	-0.052500320723768	0.30685186116464	-0.171093375560786	0.864150344608876	0,929496403221212	Not Significant	not differentially expressed
45	CREB1	123.962867246903	0.4254007824295	0.336681190102469	1.26351217393532	0.2064051743414	0,365083947775607	Not Significant	not differentially expressed
46	MYC	106.424919323453	0.562603737404472	0.383680522802776	1.46633384800111	0.142557358518278	0,277163310585337	Not Significant	not differentially expressed
47	PAK5	0.00786158	-0.021941	3.4366	-0.00638452	0.994906	NA	NA	not differentially expressed
48	MEF2B	0.157821	0.514223	3.48706	0.147466	0.882764	NA	NA	not differentially expressed
Supplementary table s1. Differentiation result of RNA-seq data of CML patient’s vs normal donor
Note：NA: Not Available
No	GeneName	baseMean	log2FoldChange	lfcSE	stat	pvalue	padj	False discovery rate	Regulation
1	STAT3	308.081	1.59469	0.287293	5.55075	2.84452e-08	4.26678e-07	Significant	Upregulated
2	PPP2CA	305.007	1.1082	0.321079	3.4515	0.00055748	0.00313583	Significant	Upregulated
3	FOSL2	68.6971	1.52846	0.524727	2.91286	0.00358137	0.012397	Significant	Upregulated
4	MAPK1	115.539	-1.74018	0.585393	-2.97268	0.00295212	0.0110704	Significant	Downregulated
5	TSC2	161.057	-3.06811	0.278368	-11.0218	3.00045e-28	1.3502e-26	Significant	Downregulated
6	AKT3	82.6802	-1.62219	0.25134	-6.45417	1.08812e-10	2.44827e-09	Significant	Downregulated
7	PLA2G4A	39.4493	-3.30061	0.66877	-4.93534	8.00114e-07	9.00129e-06	Significant	Downregulated
8	CSNK2A1	313.623	-1.1727	0.251038	-4.67141	2.99136e-06	2.69222e-05	Significant	Downregulated
9	JAK2	60.759	-2.19879	0.573402	-3.83464	0.000125751	0.000842065	Significant	Downregulated
10	FOSL1	12.8679	-3.27926	0.857415	-3.82459	0.000130988	0.000842065	Significant	Downregulated
11	PAK2	160.364	-1.125	0.353394	-3.1834	0.00145554	0.00654994	Significant	Downregulated
12	ELK1	2.57542	-3.02645	1.18878	-2.54584	0.0109016	0.0350409	Significant	Downregulated
13	ARAF	51.086	-1.36057	0.563486	-2.41455	0.0157547	0.04431	Significant	Downregulated
14	CDC25A	2.40269	-2.40443	1.39591	-1.72248	0.0849825	0.201274	Not Significant	Downregulated
15	DAPK3	1.59622	-1.67049	1.33109	-1.25498	0.209487	0.350139	Not Significant	Downregulated
16	AKT2	39.4886	-0.770391	0.227606	-3.38476	0.000712409	0.00356204	Significant	not differentially expressed
17	JAK3	276.588	0.918812	0.307485	2.98815	0.00280674	0.0110704	Significant	not differentially expressed
18	DAPK2	35.2196	-0.565594	0.226829	-2.49348	0.0126497	0.0379492	Significant	not differentially expressed
19	ELK4	85.8172	-0.974869	0.468164	-2.08233	0.0373128	0.0987691	Not Significant	not differentially expressed
20	DUSP6	266.225	-0.784674	0.446624	-1.7569	0.0789346	0.197336	Not Significant	not differentially expressed
21	RAC1	138.713	-0.518241	0.31924	-1.62336	0.104513	0.235153	Not Significant	not differentially expressed
22	MEF2A	12.0436	-0.780723	0.547323	-1.42644	0.153742	0.329446	Not Significant	not differentially expressed
23	FOSB	227.171	-0.563207	0.405924	-1.38747	0.165298	0.33811	Not Significant	not differentially expressed
24	RAF1	266.323	-0.352308	0.265504	-1.32694	0.184529	0.343087	Not Significant	not differentially expressed
25	CDK6	967.548	-0.355202	0.262222	-1.35458	0.17555	0.343087	Not Significant	not differentially expressed
26	CREB1	140.706	-0.504847	0.385734	-1.30879	0.190604	0.343087	Not Significant	not differentially expressed
27	JAK1	389.635	0.486505	0.388168	1.25334	0.210083	0.350139	Not Significant	not differentially expressed
28	MKNK2	12.5899	-0.767842	0.648162	-1.18465	0.236157	0.379539	Not Significant	not differentially expressed
29	PAK4	8.28503	0.34187	0.32015	1.06784	0.285591	0.443159	Not Significant	not differentially expressed
30	MAPK3	19.9755	0.428687	0.414918	1.03318	0.301518	0.452276	Not Significant	not differentially expressed
31	MAPT	1.54472	0.326653	0.332194	0.983319	0.32545	0.472428	Not Significant	not differentially expressed
32	MEF2C	331.526	-0.316843	0.344096	-0.920799	0.357156	0.491479	Not Significant	not differentially expressed
33	MKNK1	72.9143	0.273942	0.299532	0.914569	0.360418	0.491479	Not Significant	not differentially expressed
34	FOS	5077.87	0.22884	0.256727	0.891376	0.372727	0.493315	Not Significant	not differentially expressed
35	PAK3	1.26268	-0.391437	0.455305	-0.859724	0.389941	0.501353	Not Significant	not differentially expressed
36	MYC	84.7796	0.385941	0.501443	0.769661	0.441501	0.551876	Not Significant	not differentially expressed
37	BRAF	225.305	0.222228	0.314564	0.706465	0.479899	0.583661	Not Significant	not differentially expressed
38	PAK1	103.212	-0.298861	0.516119	-0.579055	0.562552	0.665825	Not Significant	not differentially expressed
39	RPS6KA3	166.645	0.197501	0.354135	0.557701	0.577049	0.665825	Not Significant	not differentially expressed
40	AKT1	56.3259	-0.172138	0.563401	-0.305533	0.75996	0.854955	Not Significant	not differentially expressed
41	MEF2D	3.64756	0.251473	0.922613	0.272566	0.785187	0.861791	Not Significant	not differentially expressed
42	DAPK1	328.487	0.0899713	0.367094	0.245091	0.806386	0.863985	Not Significant	not differentially expressed
43	LAMTOR3	180.549	-0.0611938	0.424598	-0.144122	0.885404	0.926586	Not Significant	not differentially expressed
44	RPS6	6692.1	-1.64635e-11	0.0013293	-1.23851e-08	1	1	Not Significant	not differentially expressed
45	CDK4	310.261	-0.00561414	0.304947	-0.0184102	0.985312	1	Not Significant	not differentially expressed
46	PAK5	0.0148121	-0.443208	2.07885	-0.213199	0.831172	NA	Not Significant	not differentially expressed
47	SRC	0.712508	-1.70073	0.903793	-1.88177	0.059867	NA	Not Significant	not differentially expressed
48	MEF2B	0.0855487	-0.774501	3.47062	-0.223159	0.823411	NA	Not Significant	not differentially expressed
Supplementary table s2. Differentiation result of RNA-seq data of CML patient’s after vs before TKIs treatment
Note：NA: Not Available
No	GeneName	baseMean	log2FoldChange	lfcSE	stat	pvalue	padj	False discovery rate	Regulation
1	PPP2CA	551.353	3.56535	0.504227	7.07091	1.53916e-12	7.38797e-11	Significant	Upregulated
2	BRAF	212.235	2.692	0.431768	6.23483	4.52269e-10	1.08545e-08	Significant	Upregulated
3	MKNK1	86.2063	2.4457	0.440345	5.55405	2.79131e-08	4.46609e-07	Significant	Upregulated
4	STAT3	570.408	2.02074	0.44832	4.50736	6.56379e-06	7.87655e-05	Significant	Upregulated
5	MAPK3	17.3777	2.53842	0.592886	4.28146	1.85668e-05	0.000178241	Significant	Upregulated
6	DAPK2	16.9434	1.11214	0.28955	3.84093	0.000122571	0.000980566	Significant	Upregulated
7	ELK4	65.747	1.84682	0.604206	3.05661	0.00223857	0.011939	Significant	Upregulated
8	RPS6KA3	173.607	1.43047	0.510173	2.8039	0.00504893	0.0242349	Significant	Upregulated
9	PAK4	7.21647	1.2928	0.505877	2.55556	0.0106018	0.0424071	Significant	Upregulated
10	RAC1	107.515	1.10372	0.504448	2.18797	0.0286717	0.0983031	Not Significant	Upregulated
11	JAK1	500.701	1.0122	0.583501	1.73469	0.082795	0.248385	Not Significant	Upregulated
12	MKNK2	7.60395	1.6275	1.05523	1.54232	0.122995	0.327986	Not Significant	Upregulated
13	CDC25A	0.431531	1.63002	2.99962	0.543407	0.586849	0.889201	Not Significant	Upregulated
14	FOS	11205.5	-1.38286	0.368138	-3.75637	0.000172395	0.00118214	Significant	Downregulated
15	FOSB	259.65	-1.56833	0.486019	-3.22689	0.00125143	0.0075086	Significant	Downregulated
16	PLA2G4A	14.7129	-2.55307	0.976979	-2.61323	0.00896918	0.0391382	Significant	Downregulated
17	DUSP6	352.1	-1.51281	0.666597	-2.26945	0.023241	0.0858131	Not Significant	Downregulated
23	ARAF	55.0186	-1.06039	0.936053	-1.13283	0.257287	0.514574	Not Significant	Downregulated
26	ELK1	1.71142	-2.9345	2.84094	-1.03294	0.301634	0.579137	Not Significant	Downregulated
18	AKT3	46.8865	-0.63696	0.341294	-1.86631	0.0619979	0.198393	Not Significant	not differentially expressed
19	AKT2	32.1139	-0.52302	0.311428	-1.67942	0.0930694	0.262784	Not Significant	not differentially expressed
20	JAK3	472.639	0.580135	0.397955	1.45779	0.144898	0.366058	Not Significant	not differentially expressed
21	RAF1	304.821	-0.499553	0.382762	-1.30513	0.19185	0.438514	Not Significant	not differentially expressed
22	MAPT	1.38078	0.737067	0.557992	1.32093	0.186526	0.438514	Not Significant	not differentially expressed
24	PAK1	189.271	-0.847042	0.729858	-1.16056	0.245822	0.514574	Not Significant	not differentially expressed
25	PAK2	78.0445	0.6264	0.545069	1.14921	0.250468	0.514574	Not Significant	not differentially expressed
27	CSNK2A1	204.895	-0.306006	0.342504	-0.893437	0.371623	0.686074	Not Significant	not differentially expressed
28	MEF2A	8.88277	-0.514176	0.810296	-0.634553	0.52572	0.889201	Not Significant	not differentially expressed
29	MEF2C	432.528	0.263164	0.504619	0.52151	0.602011	0.889201	Not Significant	not differentially expressed
30	MEF2D	4.55384	0.655891	1.21688	0.538995	0.589891	0.889201	Not Significant	not differentially expressed
31	FOSL1	3.05797	-0.986176	1.84531	-0.534423	0.593049	0.889201	Not Significant	not differentially expressed
32	FOSL2	186.739	-0.293102	0.576766	-0.508182	0.611326	0.889201	Not Significant	not differentially expressed
33	LAMTOR3	301.608	0.397856	0.591697	0.672398	0.50133	0.889201	Not Significant	not differentially expressed
34	TSC2	27.5547	0.162159	0.346475	0.468024	0.639768	0.903201	Not Significant	not differentially expressed
35	CREB1	181.608	0.227557	0.551862	0.412343	0.680088	0.932692	Not Significant	not differentially expressed
36	DAPK1	405.354	0.172004	0.570532	0.301479	0.763049	0.975429	Not Significant	not differentially expressed
37	CDK4	358.605	0.125573	0.433788	0.289479	0.772215	0.975429	Not Significant	not differentially expressed
38	CDK6	941.794	0.137455	0.438546	0.313433	0.753952	0.975429	Not Significant	not differentially expressed
39	PAK3	1.18726	0.159541	0.74935	0.212906	0.8314	0.999321	Not Significant	not differentially expressed
40	PAK5	0.00859762	-0.162486	3.00139	-0.0541372	0.956826	0.999321	Not Significant	not differentially expressed
41	SRC	0.228466	0.256151	1.81186	0.141375	0.887574	0.999321	Not Significant	not differentially expressed
42	JAK2	19.7824	-0.0665243	0.895718	-0.0742693	0.940796	0.999321	Not Significant	not differentially expressed
43	MAPK1	50.8278	-0.0487612	0.918958	-0.0530614	0.957683	0.999321	Not Significant	not differentially expressed
44	DAPK3	1.51755	-0.347365	2.41553	-0.143805	0.885655	0.999321	Not Significant	not differentially expressed
45	MEF2B	0.00791615	-0.184312	3.00139	-0.0614087	0.951034	0.999321	Not Significant	not differentially expressed
46	MYC	185.943	0.118878	0.756421	0.157158	0.87512	0.999321	Not Significant	not differentially expressed
47	AKT1	74.1509	0.00633777	0.805738	0.0078658	0.993724	1	Not Significant	not differentially expressed
48	RPS6	8211.42	-2.9595e-11	0.0025116	-1.17833e-08	1	1	Not Significant	not differentially expressed
Supplementary table s3. Differentiation result of RNA-seq data of CML patient’s after TKIs treatment vs normal donor
Drug_1	Drug_2	Numbers of Used Cell Lines	Drug1Dose	Drug2Dose	Mean_Drug1_Viability	Mean_Drug2_Viability	Mean_Combo_Viability	HR_vs_Drug1	HR_vs_Drug2	IDA Comboscore	Drug1Dose_uM	Drug2Dose_uM	IDA_pred	Excess_over_IDA	Mean_Drug1_Viability_pct	Mean_Drug2_Viability_pct	Mean_Combo_Viability_pct	IDA_pred_pct	Excess_over_IDA_pct	DoseX	DoseY
Imatinib	Vemurafenib	75	13.2	29.7	0.721783	0.716096	0.548914	0.760496	0.766536	0.039031	13.2	29.7	0.716096	0.167182	72.1783	71.6096	54.8914	71.6096	16.7182	13.2	29.7
Imatinib	Vemurafenib	75	13.2	33	0.721783	0.701046	0.53422	0.740139	0.762032	0.0396993	13.2	33	0.701046	0.166826	72.1783	70.1046	53.422	70.1046	16.6826	13.2	33
Imatinib	Vemurafenib	75	13.2	26.4	0.721783	0.738601	0.570932	0.791002	0.772991	0.0315275	13.2	26.4	0.721783	0.150851	72.1783	73.8601	57.0932	72.1783	15.0851	13.2	26.4
Imatinib	Vemurafenib	75	19.8	33	0.637589	0.701046	0.48677	0.763454	0.694348	0.0356755	19.8	33	0.637589	0.150819	63.7589	70.1046	48.677	63.7589	15.0819	19.8	33
Imatinib	Vemurafenib	75	19.8	29.7	0.637589	0.716096	0.501279	0.786211	0.700017	0.0291415	19.8	29.7	0.637589	0.13631	63.7589	71.6096	50.1279	63.7589	13.631	19.8	29.7
Imatinib	Vemurafenib	75	6.6	23.1	0.796265	0.76885	0.640787	0.804741	0.833436	0.0213305	6.6	23.1	0.76885	0.128062	79.6265	76.885	64.0787	76.885	12.8062	6.6	23.1
Imatinib	Vemurafenib	75	6.6	26.4	0.796265	0.738601	0.611203	0.767587	0.827514	0.0219743	6.6	26.4	0.738601	0.127398	79.6265	73.8601	61.1203	73.8601	12.7398	6.6	26.4
Imatinib	Vemurafenib	75	6.6	29.7	0.796265	0.716096	0.589176	0.739925	0.822762	0.022495	6.6	29.7	0.716096	0.12692	79.6265	71.6096	58.9176	71.6096	12.692	6.6	29.7
Imatinib	Vemurafenib	75	6.6	33	0.796265	0.701046	0.57448	0.721468	0.81946	0.0228503	6.6	33	0.701046	0.126567	79.6265	70.1046	57.448	70.1046	12.6567	6.6	33
Imatinib	Vemurafenib	75	13.2	23.1	0.721783	0.76885	0.597689	0.828072	0.777381	0.0213353	13.2	23.1	0.721783	0.124094	72.1783	76.885	59.7689	72.1783	12.4094	13.2	23.1
Imatinib	Vemurafenib	75	6.6	19.8	0.796265	0.803992	0.672391	0.84443	0.836316	0.0192712	6.6	19.8	0.796265	0.123875	79.6265	80.3992	67.2391	79.6265	12.3875	6.6	19.8
Imatinib	Vemurafenib	75	19.8	26.4	0.637589	0.738601	0.522217	0.81905	0.707036	0.0208764	19.8	26.4	0.637589	0.115371	63.7589	73.8601	52.2217	63.7589	11.5371	19.8	26.4
Imatinib	Vemurafenib	75	26.4	33	0.554365	0.701046	0.43925	0.792348	0.626563	0.0239039	26.4	33	0.554365	0.115115	55.4365	70.1046	43.925	55.4365	11.5115	26.4	33
Imatinib	Vemurafenib	75	(Csustained) 4.21	19.8	0.828525	0.803992	0.690132	0.832964	0.858382	0.0161247	4.21	19.8	0.803992	0.11386	82.8525	80.3992	69.0132	80.3992	11.386	4.21	19.8
Imatinib	Vemurafenib	75	(Csustained) 4.21	23.1	0.828525	0.76885	0.65668	0.792589	0.854107	0.0163648	4.21	23.1	0.76885	0.11217	82.8525	76.885	65.668	76.885	11.217	4.21	23.1
Imatinib	Vemurafenib	75	(Csustained) 4.21	26.4	0.828525	0.738601	0.627083	0.756866	0.849014	0.0168377	4.21	26.4	0.738601	0.111518	82.8525	73.8601	62.7083	73.8601	11.1518	4.21	26.4
Imatinib	Vemurafenib	75	(Csustained) 4.21	29.7	0.828525	0.716096	0.605045	0.730268	0.844922	0.0172216	4.21	29.7	0.716096	0.111051	82.8525	71.6096	60.5045	71.6096	11.1051	4.21	29.7
Imatinib	Vemurafenib	75	3.37	16.5	0.841363	0.840786	0.729871	0.867486	0.868081	0.0146318	3.37	16.5	0.840786	0.110915	84.1363	84.0786	72.9871	84.0786	11.0915	3.37	16.5
Imatinib	Vemurafenib	75	3.79	19.8	0.834806	0.803992	0.693172	0.830339	0.862163	0.015275	3.79	19.8	0.803992	0.11082	83.4806	80.3992	69.3172	80.3992	11.082	3.79	19.8
Imatinib	Vemurafenib	75	(Csustained) 4.21	33	0.828525	0.701046	0.590339	0.712518	0.842083	0.0174825	4.21	33	0.701046	0.110707	82.8525	70.1046	59.0339	70.1046	11.0707	4.21	33
Imatinib	Vemurafenib	75	3.79	23.1	0.834806	0.76885	0.659381	0.789861	0.85762	0.0155862	3.79	23.1	0.76885	0.109469	83.4806	76.885	65.9381	76.885	10.9469	3.79	23.1
Imatinib	Vemurafenib	75	3.79	26.4	0.834806	0.738601	0.629784	0.754407	0.852671	0.0160319	3.79	26.4	0.738601	0.108817	83.4806	73.8601	62.9784	73.8601	10.8817	3.79	26.4
Imatinib	Vemurafenib	75	3.79	16.5	0.834806	0.840786	0.726424	0.870171	0.863983	0.0140711	3.79	16.5	0.834806	0.108382	83.4806	84.0786	72.6424	83.4806	10.8382	3.79	16.5
Imatinib	Vemurafenib	75	3.79	29.7	0.834806	0.716096	0.607746	0.728009	0.848694	0.016394	3.79	29.7	0.716096	0.10835	83.4806	71.6096	60.7746	71.6096	10.835	3.79	29.7
Imatinib	Vemurafenib	75	3.79	33	0.834806	0.701046	0.59304	0.710393	0.845936	0.0166398	3.79	33	0.701046	0.108006	83.4806	70.1046	59.304	70.1046	10.8006	3.79	33
Imatinib	Vemurafenib	75	2.95	16.5	0.848253	0.840786	0.733072	0.864214	0.871889	0.0137994	2.95	16.5	0.840786	0.107714	84.8253	84.0786	73.3072	84.0786	10.7714	2.95	16.5
Imatinib	Vemurafenib	75	3.37	19.8	0.841363	0.803992	0.696427	0.827737	0.866212	0.0143909	3.37	19.8	0.803992	0.107565	84.1363	80.3992	69.6427	80.3992	10.7565	3.37	19.8
Imatinib	Vemurafenib	75	3.37	23.1	0.841363	0.76885	0.662292	0.787166	0.861407	0.0147681	3.37	23.1	0.76885	0.106557	84.1363	76.885	66.2292	76.885	10.6557	3.37	23.1
Imatinib	Vemurafenib	75	3.37	26.4	0.841363	0.738601	0.632695	0.751989	0.856613	0.0151855	3.37	26.4	0.738601	0.105906	84.1363	73.8601	63.2695	73.8601	10.5906	3.37	26.4
Imatinib	Vemurafenib	75	(Csustained) 4.21	16.5	0.828525	0.840786	0.723048	0.872693	0.859967	0.0134279	4.21	16.5	0.828525	0.105477	82.8525	84.0786	72.3048	82.8525	10.5477	4.21	16.5
Supplementary table s4. IDAcombo results: Top 30 dose pairs of imatinib + vemurafenib
Drug_1	Drug_2	Numbers of Used Cell Lines	Drug1Dose	Drug2Dose	Mean_Drug1_Viability	Mean_Drug2_Viability	Mean_Combo_Viability	HR_vs_Drug1	HR_vs_Drug2	IDA_Comboscore	Drug1Dose_uM	Drug2Dose_uM	IDA_pred	Excess_over_IDA	Excess_pp	DoseX	DoseY
Imatinib	Dabrafenib	47	26.4	6.6	0.679277	0.689961	0.543837	0.800611	0.788215	0.0270053	26.4	6.6	0.679277	0.13544	13.544	26.4	6.6
Imatinib	Dabrafenib	47	33	19.8	0.610348	0.618941	0.482735	0.790918	0.779937	0.0266816	33	19.8	0.610348	0.127613	12.7613	33	19.8
Imatinib	Dabrafenib	47	33	26.4	0.610348	0.597944	0.474487	0.777403	0.793531	0.0254901	33	26.4	0.597944	0.123457	12.3457	33	26.4
Imatinib	Dabrafenib	47	26.4	13.2	0.679277	0.645698	0.524907	0.772743	0.812929	0.0225965	26.4	13.2	0.645698	0.120791	12.0791	26.4	13.2
Imatinib	Dabrafenib	47	33	13.2	0.610348	0.645698	0.492613	0.807101	0.762915	0.022711	33	13.2	0.610348	0.117735	11.7735	33	13.2
Imatinib	Dabrafenib	47	19.8	6.6	0.72833	0.689961	0.57484	0.789257	0.833148	0.0192082	19.8	6.6	0.689961	0.115121	11.5121	19.8	6.6
Imatinib	Dabrafenib	47	39.6	66	0.510614	0.501167	0.387999	0.759867	0.774191	0.0255543	39.6	66	0.501167	0.113168	11.3168	39.6	66
Imatinib	Dabrafenib	47	39.6	59.4	0.510614	0.513276	0.397456	0.778389	0.774351	0.0250771	39.6	59.4	0.510614	0.113158	11.3158	39.6	59.4
Imatinib	Dabrafenib	47	33	33	0.610348	0.578825	0.465777	0.763134	0.804694	0.0220789	33	33	0.578825	0.113048	11.3048	33	33
Imatinib	Dabrafenib	47	26.4	19.8	0.679277	0.618941	0.513123	0.755395	0.829033	0.0180914	26.4	19.8	0.618941	0.105818	10.5818	26.4	19.8
Imatinib	Dabrafenib	47	33	39.6	0.610348	0.560496	0.456114	0.747301	0.813768	0.0194393	33	39.6	0.560496	0.104382	10.4382	33	39.6
Imatinib	Dabrafenib	47	39.6	52.8	0.510614	0.527316	0.407115	0.797304	0.772052	0.0209789	39.6	52.8	0.510614	0.103499	10.3499	39.6	52.8
Imatinib	Dabrafenib	47	33	6.6	0.610348	0.689961	0.508505	0.833139	0.737006	0.0169936	33	6.6	0.610348	0.101843	10.1843	33	6.6
Imatinib	Dabrafenib	47	33	46.2	0.610348	0.543163	0.444739	0.728665	0.818795	0.0178349	33	46.2	0.543163	0.0984239	9.84239	33	46.2
Imatinib	Dabrafenib	47	39.6	46.2	0.510614	0.543163	0.414447	0.811663	0.763025	0.0181119	39.6	46.2	0.510614	0.0961675	9.61675	39.6	46.2
Imatinib	Dabrafenib	47	26.4	26.4	0.679277	0.597944	0.5023	0.739462	0.840046	0.0152986	26.4	26.4	0.597944	0.0956435	9.56435	26.4	26.4
Imatinib	Dabrafenib	47	33	52.8	0.610348	0.527316	0.433873	0.710862	0.822796	0.0165584	33	52.8	0.527316	0.0934424	9.34424	33	52.8
Imatinib	Dabrafenib	47	19.8	13.2	0.72833	0.645698	0.552414	0.758467	0.85553	0.0134767	19.8	13.2	0.645698	0.093284	9.3284	19.8	13.2
Imatinib	Dabrafenib	47	33	59.4	0.610348	0.513276	0.42319	0.693359	0.824488	0.0158112	33	59.4	0.513276	0.0900862	9.00862	33	59.4
Imatinib	Dabrafenib	47	39.6	39.6	0.510614	0.560496	0.422484	0.827403	0.753767	0.015211	39.6	39.6	0.510614	0.0881304	8.81304	39.6	39.6
Imatinib	Dabrafenib	47	26.4	33	0.679277	0.578825	0.490913	0.722698	0.848119	0.0133523	26.4	33	0.578825	0.0879126	8.79126	26.4	33
Imatinib	Dabrafenib	47	33	66	0.610348	0.501167	0.41353	0.677531	0.825134	0.0153248	33	66	0.501167	0.0876372	8.76372	33	66
Imatinib	Dabrafenib	47	6.6	(Csustained) 0.577	0.8401	0.857059	0.752983	0.896302	0.878566	0.00903382	6.6	0.577	0.8401	0.0871167	8.71167	6.6	0.577
Imatinib	Dabrafenib	47	(Csustained) 4.21	0.404	0.872161	0.872388	0.786875	0.902214	0.901979	0.00833977	4.21	0.404	0.872161	0.0852855	8.52855	4.21	0.404
Imatinib	Dabrafenib	47	(Csustained) 4.21	0.462	0.872161	0.866643	0.782186	0.896837	0.902547	0.00823058	4.21	0.462	0.866643	0.084457	8.4457	4.21	0.462
Imatinib	Dabrafenib	47	6.6	0.519	0.8401	0.861638	0.756462	0.900443	0.877935	0.00832668	6.6	0.519	0.8401	0.0836375	8.36375	6.6	0.519
Imatinib	Dabrafenib	47	(Csustained) 4.21	0.519	0.872161	0.861638	0.778151	0.89221	0.903106	0.00808941	4.21	0.519	0.861638	0.0834874	8.34874	4.21	0.519
Imatinib	Dabrafenib	47	13.2	6.6	0.776246	0.689961	0.606636	0.781499	0.879232	0.0100629	13.2	6.6	0.689961	0.0833249	8.33249	13.2	6.6
Imatinib	Dabrafenib	47	(Csustained) 4.21	(Csustained) 0.577	0.872161	0.857059	0.774516	0.888042	0.90369	0.00794973	4.21	0.577	0.857059	0.0825433	8.25433	4.21	0.577
Imatinib	Dabrafenib	47	26.4	39.6	0.679277	0.560496	0.478003	0.703693	0.85282	0.0121414	26.4	39.6	0.560496	0.0824938	8.24938	26.4	39.6
Supplementary table s5: IDAcombo results: Top 30 dose pairs of imatiniv + dabrafenib
